# Supplementary material for: A Current Review of Water Pollutants in American Continent: Trends and Perspectives in Detection, Health Risks, and Treatment Technologies
Source: Int J Environ Res Public Health. 2023 Mar 3;20(5):4499. doi: 10.3390/ijerph20054499 (PMC10001968; doi:10.3390/ijerph20054499)
Supplement: Supplementary file 1 [file ijerph-20-04499-s001.zip]

Archive with 1 entries (1 files):
- ijerph-2242483-supplementary.pdf
